# Supplementary material for: Risk factors for acquisition of colistin-resistant Klebsiella pneumoniae and expansion of a colistin-resistant ST307 epidemic clone in hospitals in Marseille, France, 2014 to 2017
Source: Euro Surveill. 2021 May 27;26(21):2000022. doi: 10.2807/1560-7917.ES.2021.26.21.2000022 (PMC8161728; doi:10.2807/1560-7917.ES.2021.26.21.2000022)
Supplement: Supplementary Dataset [file 2000022_Supplementary_TableS5_and_S7.xlsx]

## Sheet: Table S5
Supplementary material
This supplementary material is hosted by Eurosurveillance as supporting information alongside the article Risk factors for acquisition of colistin-resistant Klebsiella pneumoniae and expansion of a colistin-resistant ST307 epidemic clone in hospitals in Marseille, France, 2014 to 2017 on behalf of the authors who remain responsible for the accuracy and appropriateness of the content. The same sta…
Table S5. Mutations found in the PmrA, PmrB, CrrA, CrrB, AcrR, AcrS genes of the 6,412 genomes of K. pneumoniae according to their frequences.
Gene	Intact (N genomes)	Mutated (N genomes)
PmrA	5334	1078
E57G		291
A217V		249
A41T		204
M66I		95
A37T		64
S64T		50
S64T - N131D - D149E -N219H - L140Q		36
D86E		35
S64T - N131D - D149E - N219H		22
E35A - M66I		15
T189P		7
N131D		4
G53S		2
V129I		1
L38I		1
L150I		1
M20I		1
PmrB	1153	5259
R256G - T246A		2764
T246A		1720
L213M - T246A		288
M285I - T246A		87
T240M/T246A		62
T246A - V280I		54
P344l - T246A		52
G345E - T246A		36
M175V		37
Q211H		23
K220Q		21
N105K		19
T8N - N105S -A228T-Q232E-I242V - N244S - T246A- E272Q - Q356R- G358A		12
N105S -M175V -A228T - I242V -N244S-T246A-V247I- Q356R- G358A		12
T157P -T246A - R256G		11
A5V - N105S -M105V-A248T - T246A		10
T8N - N105S -A228T-Q232E-I242V - N244S - T246A- E272Q - Q356R		9
L213R - T246A		6
S117N - T246A		6
K220N - T246A		5
A2V - T246A		5
P95L -T246A -R256G		5
T246A - M285L		4
T157P-T246A		3
T246A - G273R		3
A170E - T246A		2
S85R - T246A - R256G		1
L132X - V133X - S134DEL -T246A - M285I		1
E227K - T246A		1
CrrA	6031	381
I219V		191
V66I		58
17Del		57
D187N - K217R		40
D15E		19
K217R		9
D15E - K217R		3
I19M		1
D13N		1
L134I		1
L211V		1
CrrB	1	6411
C68S		4474
Q296L - C68S		1263
Q287K - C68S		138
I66V - C68S- Q239H-T276A-Q287K		106
I27V - C68S		97
I66V - C68S- Q239H-T276A		63
C68S-Q296L-I312N		55
C68S - K129E-G277E		47
I27V-C68S-I276A		27
V248I - C68S		26
P224L		20
C68S-S336C		15
Q10L-C68S-Q296L		15
C68S-Q99R-Q239H-Q287K-L295F		14
I27V-C68S-Q239H-		11
C68S-G274D		11
C68S-E189D-I237V		9
C68S-Q301K		8
I27V-C68S-K325R		5
M63I/C86S		4
C68S-Q287K-L295F		1
C68S-L270T-Q286K-Q296K		1
C68S - K272E		1
AcrS	3885	2527
H83Q		1355
S76R		209
H38Q-M161V-P210S		166
H83Q-Q217DEL		153
R45S-H83Q		88
A199V		82
H83Q-A102T		79
H83Q-M161V		69
P210S		55
H83Q-P210S		53
K6N-H83Q-P210S		27
G141S		25
H38Q-M161V-P210F		25
H83Q-Y127H		24
G142S-M161V-P210S		18
Q10L-H83Q-S120A-M161V-F184V-A211V		15
Q10L-H83Q-A95T-S120A-S121N-C146R-M161V-I197V-R204H-L205V-A211V		15
H83Q-N216K		14
K6N-H83Q		12
Q65P-Q217Del		11
M62I-P75T-H83Q		11
V148M		7
A78S-H83Q		3
M161V		3
R205H		2
R3K		2
S138P		1
A9V		1
M62V		1
H83Q-A88T		1
AcrR	6164	248
Y114F-V165I-S213N		68
143-TLKE-144 (insertion)		31
S215T		24
L187R		16
T5N		13
L154P		11
R13W		11
N83K		8
V96I - S215T		6
W50R		6
L93I		5
I62T		5
M109I		5
S30L		5
T44A		4
D67N		3
R90G		3
A79S		2
E176Q		2
L159F		2
A189T		2
A48V		2
K146Q		2
V88A		2
R45K		1
I62L		1
V88L		1
V125M		1
E111D		1
E74K		1
A150V		1
A151V		1
Y49H		1
A163V		1

## Sheet: Table S7
Supplementary material
This supplementary material is hosted by Eurosurveillance as supporting information alongside the article Risk factors for acquisition of colistin-resistant Klebsiella pneumoniae and expansion of a colistin-resistant ST307 epidemic clone in hospitals in Marseille, France, 2014 to 2017 on behalf of the authors who remain responsible for the accuracy and appropriateness of the content. The same sta…
Table S7. List of K. pneumoniae genomes belonging to the ST307 available on NCBI and susceptibility to colistin if available.
Complete genome
Genome	Strains	Geographic location	Isolation source	Collection date	Host	Colistin susceptibility	Publication associated
GCF_002833425.1	NR5632	USA: New York City	Bronchoalveolar lavage	2016-12-01	Homo sapiens	Unknown
GCF_002833445.1	KP1768	USA: New York City	Pancreatic Fluid	2016-11-01	Homo sapiens	Unknown
GCF_002833465.1	KP1766	USA: New York City	Blood	2016-12-01	Homo sapiens	Unknown
GCF_003597695.1	Not provided	South Korea: Seoul	Rectal swab	2015-02-01	Homo sapiens	Unknown
GCF_003597715.1	Not provided	South Korea: Seoul	Sputum	2014-11-27	Homo sapiens	Unknown
GCF_003597735.1	Not provided	South Korea: Seoul	Sputum	2015-01-31	Homo sapiens	Unknown
GCF_003597755.1	Not provided	South Korea: Seoul	Sputum	2014-10-25	Homo sapiens	Unknown
GCF_003934185.1	I72	Not provided	Not provided	Not provided	Not provided	Unknown
GCF_003076555.1	616	Iran	Urine	2009	Homo sapiens	Unknown
WGS
Genome	Strains	Geographic location	Isolation source	Collection date	Host	Colistin susceptibility	Publication associated
GCF_000567685.1	MGH 43	Not provided	Urine	Not provided	Homo sapiens	Unknown	Cerqueira GC, Multi-institute analysis of carbapenem resistance reveals remarkable diversity, unexplained mechanisms, and limited clonal outbreaks, Proc Natl Acad Sci U S A. 2017 Jan 31. DOI: 10.1073/pnas.1616248114
GCF_000821465.1	S_10PV	Italy	Not provided	Not provided	Homo sapiens	Unknown	Unpublished
GCF_000821605.1	S_17PV	Italy	Not provided	Not provided	Homo sapiens	Unknown	Unpublished
GCF_000822005.1	S_40AVR	Italy	Not provided	Not provided	Homo sapiens	Unknown	Unpublished
GCF_000823125.1	S_9PV	Italy	Not provided	Not provided	Homo sapiens	Unknown	Unpublished
GCF_001566595.1	KP48	Italy:Palermo	urine culture	2014	Homo sapiens	mgrB intact	Genome Announc. 2016 Apr 7;4(2). pii: e00213-16. doi: 10.1128/genomeA.00213-16. Complete Genome Sequence of KPC-3- and CTX-M-15-Producing Klebsiella pneumoniae Sequence Type 307. Villa L, Feudi C, Fortini D, Iacono M, Bonura C, Endimiani A, Mammina C, Carattoli A.
GCF_001597075.1	KP-33F	Netherlands: Groningen	Blood	2013	Homo sapiens	Unknown	Use of whole-genome sequencing to trace, control and characterize the regional expansion of extended-spectrum β-lactamase producing ST15 Klebsiella pneumoniae. Zhou K, Lokate M, Deurenberg RH, Tepper M, Arends JP, Raangs EG, Lo-Ten-Foe J, Grundmann H, Rossen JW, Friedrich AW. Sci Rep. 2016 Feb 11;6:20840. doi: 10.1038/srep20840.
GCF_001720845.1	CFSAN044564	Pakistan	urine	2013	Homo sapiens	colistin resistant	Genome Sequences of Multidrug-Resistant, Colistin-Susceptible and -Resistant Klebsiella pneumoniae Clinical Isolates from Pakistan. Crawford MA, Timme R, Lomonaco S, Lascols C, Fisher DJ, Sharma SK, Strain E, Allard MW, Brown EW, McFarland MA, Croley T, Hammack TS, Weigel LM, Anderson K, Hodge DR, Pillai SP, Morse SA, Khan E, Hughes MA. Genome Announc. 2016 Dec 15;4(6). pii: e01419-16. doi: 10.11…
GCF_001902865.4	CRK0135	USA: Ohio	urine	2013	Homo sapiens	Unknown	CRACKLE Sample: Carbapenem resistant Enterobacteria USA
GCF_001903615.4	CRK0164	USA: Ohio	urine	2013	Homo sapiens	Unknown	CRACKLE Sample: Carbapenem resistant Enterobacteria USA
GCF_001903695.4	CRK0177	USA: Ohio	urine	2012	Homo sapiens	Unknown	CRACKLE Sample: Carbapenem resistant Enterobacteria USA
GCF_002104395.1	JM2CRO	Brazil: Santos	brown mussels (Perna perna)	2016	Mollusc	Unknown	Unknown
GCF_002148835.1	KPN11	USA: Houston	blood	2011	Homo sapiens	Unknown	Population Genomic Analysis of 1,777 Extended-Spectrum Beta-Lactamase-Producing Klebsiella pneumoniae Isolates, Houston, Texas: Unexpected Abundance of Clonal Group 307. Long SW, Olsen RJ, Eagar TN, Beres SB, Zhao P, Davis JJ, Brettin T, Xia F, Musser JM. MBio. 2017 May 16;8(3). pii: e00489-17. doi: 10.1128/mBio.00489-17.
GCF_002166915.1	Kp-KL49	Colombia: Medellin	blood	2013	Homo sapiens	Unknown	Diversity, virulence, and antimicrobial resistance of the KPC-producing Klebsiella pneumoniae ST307 clone. Villa L, Feudi C, Fortini D, Brisse S, Passet V, Bonura C, Endimiani A, Mammina C, Ocampo AM, Jimenez JN, Doumith M, Woodford N, Hopkins K, Carattoli A. Microb Genom. 2017 Apr 26;3(4):e000110. doi: 10.1099/mgen.0.000110. eCollection 2017 Apr.
GCF_002166955.1	CIV-4	Italy: Palermo	bronchial aspirate	2014	Homo sapiens	Unknown	Diversity, virulence, and antimicrobial resistance of the KPC-producing Klebsiella pneumoniae ST307 clone. Villa L, Feudi C, Fortini D, Brisse S, Passet V, Bonura C, Endimiani A, Mammina C, Ocampo AM, Jimenez JN, Doumith M, Woodford N, Hopkins K, Carattoli A. Microb Genom. 2017 Apr 26;3(4):e000110. doi: 10.1099/mgen.0.000110. eCollection 2017 Apr.
GCF_002166965.1	KH43	Colombia: Medellin	Skin and soft tissue	2014	Homo sapiens	Unknown	Diversity, virulence, and antimicrobial resistance of the KPC-producing Klebsiella pneumoniae ST307 clone. Villa L, Feudi C, Fortini D, Brisse S, Passet V, Bonura C, Endimiani A, Mammina C, Ocampo AM, Jimenez JN, Doumith M, Woodford N, Hopkins K, Carattoli A. Microb Genom. 2017 Apr 26;3(4):e000110. doi: 10.1099/mgen.0.000110. eCollection 2017 Apr.
GCF_002167025.1	H151440672	United Kingdom	Not provided	2015	Homo sapiens	Unknown	Diversity, virulence, and antimicrobial resistance of the KPC-producing Klebsiella pneumoniae ST307 clone. Villa L, Feudi C, Fortini D, Brisse S, Passet V, Bonura C, Endimiani A, Mammina C, Ocampo AM, Jimenez JN, Doumith M, Woodford N, Hopkins K, Carattoli A. Microb Genom. 2017 Apr 26;3(4):e000110. doi: 10.1099/mgen.0.000110. eCollection 2017 Apr.
GCF_002167035.1	HH150820806-UK	United Kingdom	Urine	2015	Homo sapiens	Unknown	Diversity, virulence, and antimicrobial resistance of the KPC-producing Klebsiella pneumoniae ST307 clone. Villa L, Feudi C, Fortini D, Brisse S, Passet V, Bonura C, Endimiani A, Mammina C, Ocampo AM, Jimenez JN, Doumith M, Woodford N, Hopkins K, Carattoli A. Microb Genom. 2017 Apr 26;3(4):e000110. doi: 10.1099/mgen.0.000110. eCollection 2017 Apr.
GCF_002167065.1	H151300628-UK	United Kingdom	Urine	2015	Homo sapiens	Unknown	Diversity, virulence, and antimicrobial resistance of the KPC-producing Klebsiella pneumoniae ST307 clone. Villa L, Feudi C, Fortini D, Brisse S, Passet V, Bonura C, Endimiani A, Mammina C, Ocampo AM, Jimenez JN, Doumith M, Woodford N, Hopkins K, Carattoli A. Microb Genom. 2017 Apr 26;3(4):e000110. doi: 10.1099/mgen.0.000110. eCollection 2017 Apr.
GCF_002167075.1	H151400610	United Kingdom	Swab	2015	Homo sapiens	Unknown	Diversity, virulence, and antimicrobial resistance of the KPC-producing Klebsiella pneumoniae ST307 clone. Villa L, Feudi C, Fortini D, Brisse S, Passet V, Bonura C, Endimiani A, Mammina C, Ocampo AM, Jimenez JN, Doumith M, Woodford N, Hopkins K, Carattoli A. Microb Genom. 2017 Apr 26;3(4):e000110. doi: 10.1099/mgen.0.000110. eCollection 2017 Apr.
GCF_002167135.1	H151440671	United Kingdom	Urine	2015	Homo sapiens	Unknown	Diversity, virulence, and antimicrobial resistance of the KPC-producing Klebsiella pneumoniae ST307 clone. Villa L, Feudi C, Fortini D, Brisse S, Passet V, Bonura C, Endimiani A, Mammina C, Ocampo AM, Jimenez JN, Doumith M, Woodford N, Hopkins K, Carattoli A. Microb Genom. 2017 Apr 26;3(4):e000110. doi: 10.1099/mgen.0.000110. eCollection 2017 Apr.
GCF_002167145.1	H155360912	United Kingdom	Rectal	2015	Homo sapiens	Unknown	Diversity, virulence, and antimicrobial resistance of the KPC-producing Klebsiella pneumoniae ST307 clone. Villa L, Feudi C, Fortini D, Brisse S, Passet V, Bonura C, Endimiani A, Mammina C, Ocampo AM, Jimenez JN, Doumith M, Woodford N, Hopkins K, Carattoli A. Microb Genom. 2017 Apr 26;3(4):e000110. doi: 10.1099/mgen.0.000110. eCollection 2017 Apr.
GCF_002184915.2	CRK0014	USA: Michigan	Blood	2014	Homo sapiens	Unknown	CRACKLE Sample: Carbapenem resistant Enterobacteria USA
GCF_002185575.2	CRK0080	USA: Ohio	Blood	2013	Homo sapiens	Unknown	CRACKLE Sample: Carbapenem resistant Enterobacteria USA
GCF_002186005.2	CRK0019	USA: North Carolina	Blood	2014	Homo sapiens	Unknown	CRACKLE Sample: Carbapenem resistant Enterobacteria USA
GCF_002186255.2	CRK0072	USA: Ohio	Blood	2013	Homo sapiens	Unknown	CRACKLE Sample: Carbapenem resistant Enterobacteria USA
GCF_002187305.1	G3435	Nigeria	Blood	2014	Homo sapiens	Unknown	Epidemiology of K. pneumoniae in Nigeria
GCF_002188055.1	G3051	Nigeria	Blood	2014	Homo sapiens	Unknown	Epidemiology of K. pneumoniae in Nigeria
GCF_002235035.1	kp67	Italy	Bronchoalveolar lavage	2014	Homo sapiens	Susceptible (<0,5 mg/L)	Whole genome sequencing for the molecular characterization of carbapenem-resistant Klebsiella pneumoniae strains isolated at the Italian ASST Fatebenefratelli Sacco Hospital, 2012-2014. Rimoldi SG, Gentile B, Pagani C, Di Gregorio A, Anselmo A, Palozzi AM, Fortunato A, Pittiglio V, Ridolfo AL, Gismondo MR, Rizzardini G, Lista F. BMC Infect Dis. 2017 Oct 10;17(1):666. doi: 10.1186/s12879-017-2760-…
GCF_002235175.1	kp58	Italy	Urine	2013	Homo sapiens	Susceptible (<0,5 mg/L)	Whole genome sequencing for the molecular characterization of carbapenem-resistant Klebsiella pneumoniae strains isolated at the Italian ASST Fatebenefratelli Sacco Hospital, 2012-2014. Rimoldi SG, Gentile B, Pagani C, Di Gregorio A, Anselmo A, Palozzi AM, Fortunato A, Pittiglio V, Ridolfo AL, Gismondo MR, Rizzardini G, Lista F. BMC Infect Dis. 2017 Oct 10;17(1):666. doi: 10.1186/s12879-017-2760-…
GCF_002235215.1	kp56	Italy	Blood	2013	Homo sapiens	Susceptible (<0,5 mg/L)	Whole genome sequencing for the molecular characterization of carbapenem-resistant Klebsiella pneumoniae strains isolated at the Italian ASST Fatebenefratelli Sacco Hospital, 2012-2014. Rimoldi SG, Gentile B, Pagani C, Di Gregorio A, Anselmo A, Palozzi AM, Fortunato A, Pittiglio V, Ridolfo AL, Gismondo MR, Rizzardini G, Lista F. BMC Infect Dis. 2017 Oct 10;17(1):666. doi: 10.1186/s12879-017-2760-…
GCF_002239875.1	KPPUTH01	Thailand	Urine	2016	Homo sapiens	Unknown	Multi-drug resistant Gram-negative clinical isolates from Thailand (PRJNA389557 )
GCF_002283495.1	GMR-RA-453.16	Colombia: Santander	Blood	2016	Homo sapiens	Resistant (4 mg/L)	Genomic and Molecular Characterization of Clinical Isolates of Enterobacteriaceae Harboring mcr-1 in Colombia, 2002 to 2016. Saavedra SY, Diaz L, Wiesner M, Correa A, Arévalo SA, Reyes J, Hidalgo AM, de la Cadena E, Perenguez M, Montaño LA, Ardila J, Ríos R, Ovalle MV, Díaz P, Porras P, Villegas MV, Arias CA, Beltrán M, Duarte C. Antimicrob Agents Chemother. 2017 Nov 22;61(12). pii: e00841-17. do…
GCF_002807065.1	KP_DC	France: Marseille	Bone	2015	Homo sapiens	Susceptible (0,25 mg/L)	submitted
GCF_002920285.1	KPNIH42	USA	Human associated Habitat	2014	Environment	Unknown	not found
GCF_002928635.1	IMT38405	Guinea	Tissue sample	2015	Rattus rattus	Unknown	Clinically Relevant ESBL-Producing K. pneumoniae ST307 and E. coli ST38 in an Urban West African Rat Population. Schaufler K, Nowak K, Düx A, Semmler T, Villa L, Kourouma L, Bangoura K, Wieler LH, Leendertz FH, Guenther S. Front Microbiol. 2018 Feb 9;9:150. doi: 10.3389/fmicb.2018.00150. eCollection 2018.
GCF_002935125.2	CRK0349	USA: Ohio	Urine	2012	Homo sapiens	Unknown	CRACKLE Sample: Carbapenem resistant Enterobacteria USA
GCF_002935165.2	CRK0346	USA: Ohio	Urine	2012	Homo sapiens	Unknown	CRACKLE Sample: Carbapenem resistant Enterobacteria USA
GCF_002935215.2	CRK0351	USA: Ohio	Wound	2012	Homo sapiens	Unknown	CRACKLE Sample: Carbapenem resistant Enterobacteria USA
GCF_002935245.2	CRK0352	USA: Ohio	Urine	2012	Homo sapiens	Unknown	CRACKLE Sample: Carbapenem resistant Enterobacteria USA
GCF_002935285.2	CRK0356	USA: Ohio	Urine	2012	Homo sapiens	Unknown	CRACKLE Sample: Carbapenem resistant Enterobacteria USA
GCF_002935345.2	CRK0361	USA: Ohio	Urine	2013	Homo sapiens	Unknown	CRACKLE Sample: Carbapenem resistant Enterobacteria USA
GCF_002935385.2	CRK0363	USA: Ohio	Urine	2013	Homo sapiens	Unknown	CRACKLE Sample: Carbapenem resistant Enterobacteria USA
GCF_002935585.2	CRK0379	USA: Ohio	Urine	2013	Homo sapiens	Unknown	CRACKLE Sample: Carbapenem resistant Enterobacteria USA
GCF_002935605.2	CRK0380	USA: Ohio	Miscellaneous body fluid	2014	Homo sapiens	Unknown	CRACKLE Sample: Carbapenem resistant Enterobacteria USA
GCF_002935625.2	CRK0382	USA: Ohio	Urine	2013	Homo sapiens	Unknown	CRACKLE Sample: Carbapenem resistant Enterobacteria USA
GCF_002935645.2	CRK0381	USA: Ohio	Urine	2014	Homo sapiens	Unknown	CRACKLE Sample: Carbapenem resistant Enterobacteria USA
GCF_002935665.2	CRK0372	USA: Ohio	Urine	2013	Homo sapiens	Unknown	CRACKLE Sample: Carbapenem resistant Enterobacteria USA
GCF_002935725.2	CRK0384	USA: Ohio	Urine	2013	Homo sapiens	Unknown	CRACKLE Sample: Carbapenem resistant Enterobacteria USA
GCF_002935765.2	CRK0389	USA: Ohio	Urine	2014	Homo sapiens	Unknown	CRACKLE Sample: Carbapenem resistant Enterobacteria USA
GCF_002935785.2	CRK0338	USA: Ohio	Urine	2014	Homo sapiens	Unknown	CRACKLE Sample: Carbapenem resistant Enterobacteria USA
GCF_002935795.2	CRK0339	USA: Ohio	Urine	2015	Homo sapiens	Unknown	CRACKLE Sample: Carbapenem resistant Enterobacteria USA
GCF_002935805.2	CRK0341	USA: Ohio	Wound	2015	Homo sapiens	Unknown	CRACKLE Sample: Carbapenem resistant Enterobacteria USA
GCF_002936295.2	CRK0335	USA: Ohio	Blood	2016	Homo sapiens	Unknown	CRACKLE Sample: Carbapenem resistant Enterobacteria USA
GCF_002936375.2	CRK0355	USA: Ohio	Urine	2012	Homo sapiens	Unknown	CRACKLE Sample: Carbapenem resistant Enterobacteria USA
GCF_002936395.2	CRK0353	USA: Ohio	Urine	2012	Homo sapiens	Unknown	CRACKLE Sample: Carbapenem resistant Enterobacteria USA
GCF_002936415.2	CRK0360	USA: Ohio	Respiratory	2013	Homo sapiens	Unknown	CRACKLE Sample: Carbapenem resistant Enterobacteria USA
GCF_002936455.2	CRK0358	USA: Ohio	Urine	2012	Homo sapiens	Unknown	CRACKLE Sample: Carbapenem resistant Enterobacteria USA
GCF_002936635.2	CRK0340	USA: Ohio	Wound	2015	Homo sapiens	Unknown	CRACKLE Sample: Carbapenem resistant Enterobacteria USA
GCF_002936935.2	CRK0334	USA: Ohio	Urine	2016	Homo sapiens	Unknown	CRACKLE Sample: Carbapenem resistant Enterobacteria USA
GCF_003036645.1	WCHKP040009	China: Chengdu, Sichuan	Not provided	2017	Homo sapiens	Unknown	Genome sequencing and assembly of Klebsiella strains (PRJNA353728)
GCF_003038115.1	WCHKP020116	China: Chengdu, Sichuan	Not provided	2016	Homo sapiens	Unknown	Genome sequencing and assembly of Klebsiella strains (PRJNA353728)
GCF_003069585.1	MM-1	Lebanon	Not provided	2016	Homo sapiens	Unknown	Klebsiella pneumoniae strain:MM-1 Genome sequencing (PRJNA450168)
GCF_003186025.1	KPL0.1	France:Lille	Anal Swab	2017	Homo sapiens	Unknown	Risk factors for acquisition of OXA-48-producing Klebsiella pneumonia among contact patients: a multicentre study. Hilliquin D, Le Guern R, Thepot Seegers V, Neulier C, Lomont A, Marie V, Legeay C, Merrer J, Lepelletier D, Rogues AM, Grandbastien B, Lucet JC, Zahar JR. J Hosp Infect. 2018 Mar;98(3):253-259. doi: 10.1016/j.jhin.2017.08.024. Epub 2017 Sep 4.
GCF_003194705.1	preta	Brazil	Urine	2018	Dog	Unknown	Klebsiella pneumoniae strain:preta Genome sequencing (PRJNA473558)
GCF_003196915.1	WUSM_KP_60	USA: St. Louis, Missori	Urine	2017	Homo sapiens	Unknown	MBio. 2018 Dec 18;9(6). pii: e02481-18. doi: 10.1128/mBio.02481-18. Population Structure, Antibiotic Resistance, and Uropathogenicity of Klebsiella variicola. Potter RF, Lainhart W, Twentyman J, Wallace MA, Wang B, Burnham CA, Rosen DA, Dantas G
GCF_003227035.1	DG7172	Italy: Florence	Rectal swab	2016	Homo sapiens	Unknown	Genome sequencing and assembly of Klebsiella pneumoniae subsp. pneumoniae from Long-term acute care rehabilitation facilities (PRJNA431724 )
GCF_003261645.1	WCHKP080018	China: Chengdu, Sichuan	Sewage	Not provided	Environment	Unknown	Genome sequencing and assembly of Klebsiella strains (PRJNA353728)
GCF_002738115.1	18ES	Romania: Targu Mures	bronchial aspirate	2013	Homo sapiens	Unknown	Illumina short-read and MinION long-read WGS to characterize the molecular epidemiology of an NDM-1 Serratia marcescens outbreak in Romania. Phan HTT, Stoesser N, Maciuca IE, Toma F, Szekely E, Flonta M, Hubbard ATM, Pankhurst L, Do T, Peto TEA, Walker AS, Crook DW, Timofte D. J Antimicrob Chemother. 2018 Mar 1;73(3):672-679. doi: 10.1093/jac/dkx456.
GCF_003859025.1	GBGD34	China:Guangdong	Gut	2015	Homo sapiens	Unknown	Drug resistance surveillance (PRJNA506899)
GCF_003953995.1	R3643	Not provided	Not provided	Not provided	Homo sapiens	Unknown	WGS of Carbapenem-resistant Gram-negative clinical isolates from South Korea (PRJNA508406)
GCF_003954015.1	P169	Not provided	Not provided	Not provided	Homo sapiens	Unknown	WGS of Carbapenem-resistant Gram-negative clinical isolates from South Korea (PRJNA508406)
GCF_003954075.1	R1876	Not provided	Not provided	Not provided	Homo sapiens	Unknown	WGS of Carbapenem-resistant Gram-negative clinical isolates from South Korea (PRJNA508406)
GCF_003954185.1	R3916	Not provided	Not provided	Not provided	Homo sapiens	Unknown	WGS of Carbapenem-resistant Gram-negative clinical isolates from South Korea (PRJNA508406)
GCF_003954305.1	R2589	Not provided	Not provided	Not provided	Homo sapiens	Unknown	WGS of Carbapenem-resistant Gram-negative clinical isolates from South Korea (PRJNA508406)
GCF_003954455.1	U1307	Not provided	Not provided	Not provided	Homo sapiens	Unknown	WGS of Carbapenem-resistant Gram-negative clinical isolates from South Korea (PRJNA508406)
GCF_003954495.1	U508	Not provided	Not provided	Not provided	Homo sapiens	Unknown	WGS of Carbapenem-resistant Gram-negative clinical isolates from South Korea (PRJNA508406)
GCF_003954535.1	C794	Not provided	Not provided	Not provided	Homo sapiens	Unknown	WGS of Carbapenem-resistant Gram-negative clinical isolates from South Korea (PRJNA508406)
GCF_003954605.1	P781	Not provided	Not provided	Not provided	Homo sapiens	Unknown	WGS of Carbapenem-resistant Gram-negative clinical isolates from South Korea (PRJNA508406)
GCF_003954615.1	R3972	Not provided	Not provided	Not provided	Homo sapiens	Unknown	WGS of Carbapenem-resistant Gram-negative clinical isolates from South Korea (PRJNA508406)
GCF_003954625.1	U4350	Not provided	Not provided	Not provided	Homo sapiens	Unknown	WGS of Carbapenem-resistant Gram-negative clinical isolates from South Korea (PRJNA508406)
GCF_003954655.1	B2595	Not provided	Not provided	Not provided	Homo sapiens	Unknown	WGS of Carbapenem-resistant Gram-negative clinical isolates from South Korea (PRJNA508406)
GCF_003954815.1	C1072	Not provided	Not provided	Not provided	Homo sapiens	Unknown	WGS of Carbapenem-resistant Gram-negative clinical isolates from South Korea (PRJNA508406)
GCF_003954945.1	P686	Not provided	Not provided	Not provided	Homo sapiens	Unknown	WGS of Carbapenem-resistant Gram-negative clinical isolates from South Korea (PRJNA508406)
GCF_003954965.1	C1287	Not provided	Not provided	Not provided	Homo sapiens	Unknown	WGS of Carbapenem-resistant Gram-negative clinical isolates from South Korea (PRJNA508406)
GCF_003955155.1	R2476	Not provided	Not provided	Not provided	Homo sapiens	Unknown	WGS of Carbapenem-resistant Gram-negative clinical isolates from South Korea (PRJNA508406)
GCF_003955165.1	R1651	Not provided	Not provided	Not provided	Homo sapiens	Unknown	WGS of Carbapenem-resistant Gram-negative clinical isolates from South Korea (PRJNA508406)
GCF_003955375.1	R1014	Not provided	Not provided	Not provided	Homo sapiens	Unknown	WGS of Carbapenem-resistant Gram-negative clinical isolates from South Korea (PRJNA508406)
GCF_003955395.1	B12393	Not provided	Not provided	Not provided	Homo sapiens	Unknown	WGS of Carbapenem-resistant Gram-negative clinical isolates from South Korea (PRJNA508406)
GCF_003955525.1	B1305	Not provided	Not provided	Not provided	Homo sapiens	Unknown	WGS of Carbapenem-resistant Gram-negative clinical isolates from South Korea (PRJNA508406)
GCF_003955555.1	U2812	Not provided	Not provided	Not provided	Homo sapiens	Unknown	WGS of Carbapenem-resistant Gram-negative clinical isolates from South Korea (PRJNA508406)
GCF_003955575.1	B5771	Not provided	Not provided	Not provided	Homo sapiens	Unknown	WGS of Carbapenem-resistant Gram-negative clinical isolates from South Korea (PRJNA508406)
GCF_003955585.1	R2031	Not provided	Not provided	Not provided	Homo sapiens	Unknown	WGS of Carbapenem-resistant Gram-negative clinical isolates from South Korea (PRJNA508406)
GCF_003955625.1	R337	Not provided	Not provided	Not provided	Homo sapiens	Unknown	WGS of Carbapenem-resistant Gram-negative clinical isolates from South Korea (PRJNA508406)
GCF_900085725.1	ERS381245	United Kingdom	Blood	2011	Homo sapiens	Unknown	Multi_Drug_Resistant_Gram_Negative_Rods__MDR_GNR__sequencing_study (PRJEB5065)
GCF_900092855.1	ERS838958	Thailand	Urine	2015	Homo sapiens	Unknown	Coliform_bacteria_from_Thailand (PRJEB11403)
GCF_900092885.1	ERS838945	Thailand	Urine	2014	Homo sapiens	Unknown	Coliform_bacteria_from_Thailand (PRJEB11403)
GCF_900093105.1	ERS838966	Thailand	Urine	2015	Homo sapiens	Unknown	Coliform_bacteria_from_Thailand (PRJEB11403)
GCF_900093315.1	ERS839034	Thailand	Canal	2015	Environment	Unknown	Coliform_bacteria_from_Thailand (PRJEB11403)
GCF_900172545.1	ERS1281970	United Kingdom	Feces	2015	Homo sapiens	Unknown	VRES_hospital (PRJEB19918)
GCF_900172585.1	ERS1281973	United Kingdom	Feces	2015	Homo sapiens	Unknown	VRES_hospital (PRJEB19918)
GCF_900172615.1	ERS1281975	United Kingdom	Feces	2015	Homo sapiens	Unknown	VRES_hospital (PRJEB19918)
GCF_900172645.1	ERS1281974	United Kingdom	Feces	2015	Homo sapiens	Unknown	VRES_hospital (PRJEB19918)
GCF_900172655.1	ERS1281972	United Kingdom	Feces	2015	Homo sapiens	Unknown	VRES_hospital (PRJEB19918)
GCF_900172685.1	ERS1281971	United Kingdom	Feces	2015	Homo sapiens	Unknown	VRES_hospital (PRJEB19918)
GCF_900172705.1	ERS1281976	United Kingdom	Feces	2015	Homo sapiens	,	VRES_hospital (PRJEB19918)
GCF_900172735.1	ERS1281968	United Kingdom	Feces	2015	Homo sapiens	Unknown	VRES_hospital (PRJEB19918)
GCF_900172745.1	ERS1281969	United Kingdom	Feces	2015	Homo sapiens	Unknown	VRES_hospital (PRJEB19918)
GCF_900172775.1	ERS1281982	United Kingdom	Blood	2015	Homo sapiens	Unknown	VRES_hospital (PRJEB19918)
GCF_900172785.1	ERS1281983	United Kingdom	Blood	2015	Homo sapiens	Unknown	VRES_hospital (PRJEB19918)
GCF_900172815.1	ERS1281967	United Kingdom	Feces	2015	Homo sapiens	Unknown	VRES_hospital (PRJEB19918)
GCF_900172875.1	ERS1281994	United Kingdom	Environment	2015	Environment	Unknown	VRES_hospital (PRJEB19918)
GCF_900172885.1	ERS1281993	United Kingdom	Environment	2015	Environment	Unknown	VRES_hospital (PRJEB19918)
GCF_900172905.1	ERS1281995	United Kingdom	Environment	2015	Environment	Unknown	VRES_hospital (PRJEB19918)
GCF_900172925.1	ERS1281997	United Kingdom	Environment	2015	Environment	Unknown	VRES_hospital (PRJEB19918)
GCF_900172975.1	ERS1281996	United Kingdom	Environment	2015	Environment	Unknown	VRES_hospital (PRJEB19918)
GCF_900173075.1	ERS1282014	United Kingdom	Blood	2015	Homo sapiens	Unknown	VRES_hospital (PRJEB19918)
GCF_900173105.1	ERS1282016	United Kingdom	Environment	2015	Environment	Unknown	VRES_hospital (PRJEB19918)
GCF_900173125.1	ERS1282018	United Kingdom	Environment	2015	Environment	Unknown	VRES_hospital (PRJEB19918)
GCF_900173135.1	ERS1282017	United Kingdom	Environment	2015	Environment	Unknown	VRES_hospital (PRJEB19918)
GCF_900173375.1	ERS1282017	United Kingdom	Environment	2015	Environment	Unknown	VRES_hospital (PRJEB19918)
GCF_900173415.1	ERS1274063	United Kingdom	Feces	2015	Homo sapiens	Unknown	VRES_hospital (PRJEB19918)
GCF_900173945.1	ERS1274118	United Kingdom	Feces	2015	Homo sapiens	Unknown	VRES_hospital (PRJEB19918)
GCF_900173955.1	ERS1274120	United Kingdom	Feces	2015	Homo sapiens	Unknown	VRES_hospital (PRJEB19918)
GCF_900173965.1	ERS1274119	United Kingdom	Feces	2015	Homo sapiens	Unknown	VRES_hospital (PRJEB19918)
GCF_900205365.1	ERS1864687	Italy	blood culture	2012	Homo sapiens	Unknown	Characterization of an Outbreak of Extended-Spectrum β-Lactamase-Producing Klebsiella pneumoniae in a Neonatal Intensive Care Unit in Italy. Corbella M, Caltagirone M, Gaiarsa S, Mariani B, Sassera D, Bitar I, Muzzi A, Migliavacca R, Scudeller L, Stronati M, Cambieri P. Microb Drug Resist. 2018 Oct;24(8):1128-1136. doi: 10.1089/mdr.2017.0270. Epub 2018 Jan 25.
GCF_900205375.1	ERS1864689	Italy	blood culture	2013	Homo sapiens	Unknown	Characterization of an Outbreak of Extended-Spectrum β-Lactamase-Producing Klebsiella pneumoniae in a Neonatal Intensive Care Unit in Italy. Corbella M, Caltagirone M, Gaiarsa S, Mariani B, Sassera D, Bitar I, Muzzi A, Migliavacca R, Scudeller L, Stronati M, Cambieri P. Microb Drug Resist. 2018 Oct;24(8):1128-1136. doi: 10.1089/mdr.2017.0270. Epub 2018 Jan 25.
GCF_900205395.1	ERS1864688	Italy	blood culture	2013	Homo sapiens	Unknown	Characterization of an Outbreak of Extended-Spectrum β-Lactamase-Producing Klebsiella pneumoniae in a Neonatal Intensive Care Unit in Italy. Corbella M, Caltagirone M, Gaiarsa S, Mariani B, Sassera D, Bitar I, Muzzi A, Migliavacca R, Scudeller L, Stronati M, Cambieri P. Microb Drug Resist. 2018 Oct;24(8):1128-1136. doi: 10.1089/mdr.2017.0270. Epub 2018 Jan 25.
GCF_900327315.1	ERS2355310	Italy	Not provided	2017	Homo sapiens	Susceptible (<0,5 mg/L)	Identification of blaVIM-1 Gene in ST307 and ST661 Klebsiella pneumoniae Clones in Italy: Old Acquaintances for New Combinations. Piazza A, Comandatore F, Romeri F, Brilli M, Dichirico B, Ridolfo A, Antona C, Bandi C, Gismondo MR, Rimoldi SG. Microb Drug Resist. 2018 Dec 27. doi: 10.1089/mdr.2018.0327.
GCF_900492815.1	ERS1470108	Thailand	Not provided	2016	Homo sapiens	Unknown	Treatment_of_multi_drug_resistant_Gram_negative_bacterial_infections_using_capsule_depolymerases (PRJEB19226)
GCF_900492915.1	ERS1470117	Thailand	Not provided	2016	Homo sapiens	Unknown	Treatment_of_multi_drug_resistant_Gram_negative_bacterial_infections_using_capsule_depolymerases (PRJEB19226)
GCF_900492955.1	ERS1470123	Thailand	Not provided	2016	Homo sapiens	Unknown	Treatment_of_multi_drug_resistant_Gram_negative_bacterial_infections_using_capsule_depolymerases (PRJEB19226)
GCF_900493025.1	ERS1470126	Thailand	Not provided	2016	Homo sapiens	Unknown	Treatment_of_multi_drug_resistant_Gram_negative_bacterial_infections_using_capsule_depolymerases (PRJEB19226)
GCF_900493085.1	ERS1470138	Thailand	Not provided	2016	Homo sapiens	Unknown	Treatment_of_multi_drug_resistant_Gram_negative_bacterial_infections_using_capsule_depolymerases (PRJEB19226)
GCF_900493145.1	ERS1470128	Thailand	Not provided	2016	Homo sapiens	Unknown	Treatment_of_multi_drug_resistant_Gram_negative_bacterial_infections_using_capsule_depolymerases (PRJEB19226)
GCF_900500805.1	ERS956801	Greece	Urine	2013	Homo sapiens	Unknown	David S, Reuter S, Harris SR, Glasner C, Feltwell T, Argimon S, et al. Epidemic of carbapenem-resistant Klebsiella pneumoniae in Europe is driven by nosocomial spread. Nat Microbiol 2019;4:1919–29. https://doi.org/10.1038/s41564-019-0492-8.
GCF_900500995.1	ERS956582	Spain	Urine	2013	Homo sapiens	Susceptible	David S, Reuter S, Harris SR, Glasner C, Feltwell T, Argimon S, et al. Epidemic of carbapenem-resistant Klebsiella pneumoniae in Europe is driven by nosocomial spread. Nat Microbiol 2019;4:1919–29. https://doi.org/10.1038/s41564-019-0492-8.
GCF_900501105.1	ERS956603	Spain	Blood	2013	Homo sapiens	Susceptible	David S, Reuter S, Harris SR, Glasner C, Feltwell T, Argimon S, et al. Epidemic of carbapenem-resistant Klebsiella pneumoniae in Europe is driven by nosocomial spread. Nat Microbiol 2019;4:1919–29. https://doi.org/10.1038/s41564-019-0492-8.
GCF_900501135.1	ERS956614	Spain	Urine	2014	Homo sapiens	Susceptible	David S, Reuter S, Harris SR, Glasner C, Feltwell T, Argimon S, et al. Epidemic of carbapenem-resistant Klebsiella pneumoniae in Europe is driven by nosocomial spread. Nat Microbiol 2019;4:1919–29. https://doi.org/10.1038/s41564-019-0492-8.
GCF_900501145.1	ERS956613	Spain	Urine	2014	Homo sapiens	Susceptible	David S, Reuter S, Harris SR, Glasner C, Feltwell T, Argimon S, et al. Epidemic of carbapenem-resistant Klebsiella pneumoniae in Europe is driven by nosocomial spread. Nat Microbiol 2019;4:1919–29. https://doi.org/10.1038/s41564-019-0492-8.
GCF_900502915.1	ERS807174	France	Urine	2014	Homo sapiens	Susceptible	David S, Reuter S, Harris SR, Glasner C, Feltwell T, Argimon S, et al. Epidemic of carbapenem-resistant Klebsiella pneumoniae in Europe is driven by nosocomial spread. Nat Microbiol 2019;4:1919–29. https://doi.org/10.1038/s41564-019-0492-8.
GCF_900502965.1	ERS845769	Italy	Urine	2013	Homo sapiens	Susceptible	David S, Reuter S, Harris SR, Glasner C, Feltwell T, Argimon S, et al. Epidemic of carbapenem-resistant Klebsiella pneumoniae in Europe is driven by nosocomial spread. Nat Microbiol 2019;4:1919–29. https://doi.org/10.1038/s41564-019-0492-8.
GCF_900503055.1	EuSCAPE_SI020	Slovenia	Urine	2013	Homo sapiens	Susceptible	David S, Reuter S, Harris SR, Glasner C, Feltwell T, Argimon S, et al. Epidemic of carbapenem-resistant Klebsiella pneumoniae in Europe is driven by nosocomial spread. Nat Microbiol 2019;4:1919–29. https://doi.org/10.1038/s41564-019-0492-8.
GCF_900503975.1	EuSCAPE_UK081	United Kingdom (England, Wales & N. Ireland)	Urine	2014	Homo sapiens	Unknown	David S, Reuter S, Harris SR, Glasner C, Feltwell T, Argimon S, et al. Epidemic of carbapenem-resistant Klebsiella pneumoniae in Europe is driven by nosocomial spread. Nat Microbiol 2019;4:1919–29. https://doi.org/10.1038/s41564-019-0492-8.
GCF_900504075.1	EuSCAPE_RO055	Romania	Urine	2014	Homo sapiens	Susceptible	David S, Reuter S, Harris SR, Glasner C, Feltwell T, Argimon S, et al. Epidemic of carbapenem-resistant Klebsiella pneumoniae in Europe is driven by nosocomial spread. Nat Microbiol 2019;4:1919–29. https://doi.org/10.1038/s41564-019-0492-8.
GCF_900504155.1	EuSCAPE_RO066	Romania	Urine	2013	Homo sapiens	Unknown	David S, Reuter S, Harris SR, Glasner C, Feltwell T, Argimon S, et al. Epidemic of carbapenem-resistant Klebsiella pneumoniae in Europe is driven by nosocomial spread. Nat Microbiol 2019;4:1919–29. https://doi.org/10.1038/s41564-019-0492-8.
GCF_900506285.1	EuSCAPE_BE031	Belgium	Urine	2014	Homo sapiens	Unknown	David S, Reuter S, Harris SR, Glasner C, Feltwell T, Argimon S, et al. Epidemic of carbapenem-resistant Klebsiella pneumoniae in Europe is driven by nosocomial spread. Nat Microbiol 2019;4:1919–29. https://doi.org/10.1038/s41564-019-0492-8.
GCF_900506455.1	EuSCAPE_BE035	Belgium	Lower Respiratory Tract Secrection	2014	Homo sapiens	Unknown	David S, Reuter S, Harris SR, Glasner C, Feltwell T, Argimon S, et al. Epidemic of carbapenem-resistant Klebsiella pneumoniae in Europe is driven by nosocomial spread. Nat Microbiol 2019;4:1919–29. https://doi.org/10.1038/s41564-019-0492-8.
GCF_900506815.1	EuSCAPE_BE061	Belgium	Puncture Fluids	2013	Homo sapiens	Unknown	David S, Reuter S, Harris SR, Glasner C, Feltwell T, Argimon S, et al. Epidemic of carbapenem-resistant Klebsiella pneumoniae in Europe is driven by nosocomial spread. Nat Microbiol 2019;4:1919–29. https://doi.org/10.1038/s41564-019-0492-8.
GCF_900507385.1	EuSCAPE_TR125	Turkey	Blood	2013	Homo sapiens	Susceptible	David S, Reuter S, Harris SR, Glasner C, Feltwell T, Argimon S, et al. Epidemic of carbapenem-resistant Klebsiella pneumoniae in Europe is driven by nosocomial spread. Nat Microbiol 2019;4:1919–29. https://doi.org/10.1038/s41564-019-0492-8.
GCF_900509095.1	EuSCAPE_TR267	Turkey	Urine	2013	Homo sapiens	Unknown	David S, Reuter S, Harris SR, Glasner C, Feltwell T, Argimon S, et al. Epidemic of carbapenem-resistant Klebsiella pneumoniae in Europe is driven by nosocomial spread. Nat Microbiol 2019;4:1919–29. https://doi.org/10.1038/s41564-019-0492-8.
GCF_900509155.1	EuSCAPE_TR274	Turkey	Blood	2013	Homo sapiens	Unknown	David S, Reuter S, Harris SR, Glasner C, Feltwell T, Argimon S, et al. Epidemic of carbapenem-resistant Klebsiella pneumoniae in Europe is driven by nosocomial spread. Nat Microbiol 2019;4:1919–29. https://doi.org/10.1038/s41564-019-0492-8.
GCF_900510355.1	EuSCAPE_FR005	France	Urine	2013	Homo sapiens	Susceptible	David S, Reuter S, Harris SR, Glasner C, Feltwell T, Argimon S, et al. Epidemic of carbapenem-resistant Klebsiella pneumoniae in Europe is driven by nosocomial spread. Nat Microbiol 2019;4:1919–29. https://doi.org/10.1038/s41564-019-0492-8.
GCF_900510425.1	EuSCAPE_FR014	France	Wound Secretion	2013	Homo sapiens	Susceptible	David S, Reuter S, Harris SR, Glasner C, Feltwell T, Argimon S, et al. Epidemic of carbapenem-resistant Klebsiella pneumoniae in Europe is driven by nosocomial spread. Nat Microbiol 2019;4:1919–29. https://doi.org/10.1038/s41564-019-0492-8.
GCF_900510505.1	EuSCAPE_FR035	France	Urine	2014	Homo sapiens	Susceptible	David S, Reuter S, Harris SR, Glasner C, Feltwell T, Argimon S, et al. Epidemic of carbapenem-resistant Klebsiella pneumoniae in Europe is driven by nosocomial spread. Nat Microbiol 2019;4:1919–29. https://doi.org/10.1038/s41564-019-0492-8.
GCA_900510485.1	EuSCAPE_FR041	France	Urine	NA	Homo sapiens	Susceptible	David S, Reuter S, Harris SR, Glasner C, Feltwell T, Argimon S, et al. Epidemic of carbapenem-resistant Klebsiella pneumoniae in Europe is driven by nosocomial spread. Nat Microbiol 2019;4:1919–29. https://doi.org/10.1038/s41564-019-0492-8.
GCF_900510535.1	EuSCAPE_FR044	France	Urine	2014	Homo sapiens	Susceptible	David S, Reuter S, Harris SR, Glasner C, Feltwell T, Argimon S, et al. Epidemic of carbapenem-resistant Klebsiella pneumoniae in Europe is driven by nosocomial spread. Nat Microbiol 2019;4:1919–29. https://doi.org/10.1038/s41564-019-0492-8.
GCF_900510545.1	EuSCAPE_FR043	France	Blood	2014	Homo sapiens	Susceptible	David S, Reuter S, Harris SR, Glasner C, Feltwell T, Argimon S, et al. Epidemic of carbapenem-resistant Klebsiella pneumoniae in Europe is driven by nosocomial spread. Nat Microbiol 2019;4:1919–29. https://doi.org/10.1038/s41564-019-0492-8.
GCF_900511645.1	EuSCAPE_FR030	France	Urine	2014	Homo sapiens	Susceptible	David S, Reuter S, Harris SR, Glasner C, Feltwell T, Argimon S, et al. Epidemic of carbapenem-resistant Klebsiella pneumoniae in Europe is driven by nosocomial spread. Nat Microbiol 2019;4:1919–29. https://doi.org/10.1038/s41564-019-0492-8.
GCF_900511725.1	EuSCAPE_FR054	France	Blood	2014	Homo sapiens	Susceptible	David S, Reuter S, Harris SR, Glasner C, Feltwell T, Argimon S, et al. Epidemic of carbapenem-resistant Klebsiella pneumoniae in Europe is driven by nosocomial spread. Nat Microbiol 2019;4:1919–29. https://doi.org/10.1038/s41564-019-0492-8.
GCF_900511775.1	EuSCAPE_FR070	France	Blood	2013	Homo sapiens	Susceptible	David S, Reuter S, Harris SR, Glasner C, Feltwell T, Argimon S, et al. Epidemic of carbapenem-resistant Klebsiella pneumoniae in Europe is driven by nosocomial spread. Nat Microbiol 2019;4:1919–29. https://doi.org/10.1038/s41564-019-0492-8.
GCF_900511815.1	EuSCAPE_DE012	Germany	Catheter tip	2014	Homo sapiens	Susceptible	David S, Reuter S, Harris SR, Glasner C, Feltwell T, Argimon S, et al. Epidemic of carbapenem-resistant Klebsiella pneumoniae in Europe is driven by nosocomial spread. Nat Microbiol 2019;4:1919–29. https://doi.org/10.1038/s41564-019-0492-8.
GCF_900511845.1	EuSCAPE_MT003	Malta	Urine	2013	Homo sapiens	Susceptible	David S, Reuter S, Harris SR, Glasner C, Feltwell T, Argimon S, et al. Epidemic of carbapenem-resistant Klebsiella pneumoniae in Europe is driven by nosocomial spread. Nat Microbiol 2019;4:1919–29. https://doi.org/10.1038/s41564-019-0492-8.
GCF_900511885.1	EuSCAPE_NO017	Norway	Urine	2014	Homo sapiens	Susceptible	David S, Reuter S, Harris SR, Glasner C, Feltwell T, Argimon S, et al. Epidemic of carbapenem-resistant Klebsiella pneumoniae in Europe is driven by nosocomial spread. Nat Microbiol 2019;4:1919–29. https://doi.org/10.1038/s41564-019-0492-8.
GCF_900511945.1	EuSCAPE_MT006	Malta	Urine	2013	Homo sapiens	Unknown	David S, Reuter S, Harris SR, Glasner C, Feltwell T, Argimon S, et al. Epidemic of carbapenem-resistant Klebsiella pneumoniae in Europe is driven by nosocomial spread. Nat Microbiol 2019;4:1919–29. https://doi.org/10.1038/s41564-019-0492-8.
GCF_900511975.1	EuSCAPE_MT015	Malta	Blood	2013	Homo sapiens	Unknown	David S, Reuter S, Harris SR, Glasner C, Feltwell T, Argimon S, et al. Epidemic of carbapenem-resistant Klebsiella pneumoniae in Europe is driven by nosocomial spread. Nat Microbiol 2019;4:1919–29. https://doi.org/10.1038/s41564-019-0492-8.
GCF_900512055.1	EuSCAPE_MT020	Malta	Urine	2013	Homo sapiens	Susceptible	David S, Reuter S, Harris SR, Glasner C, Feltwell T, Argimon S, et al. Epidemic of carbapenem-resistant Klebsiella pneumoniae in Europe is driven by nosocomial spread. Nat Microbiol 2019;4:1919–29. https://doi.org/10.1038/s41564-019-0492-8.
GCF_900513225.1	EuSCAPE_IT063	Italy	not provided	2013	Homo sapiens	Susceptible	David S, Reuter S, Harris SR, Glasner C, Feltwell T, Argimon S, et al. Epidemic of carbapenem-resistant Klebsiella pneumoniae in Europe is driven by nosocomial spread. Nat Microbiol 2019;4:1919–29. https://doi.org/10.1038/s41564-019-0492-8.
GCF_900513275.1	EuSCAPE_IT068	Italy	Blood	2013	Homo sapiens	Susceptible	David S, Reuter S, Harris SR, Glasner C, Feltwell T, Argimon S, et al. Epidemic of carbapenem-resistant Klebsiella pneumoniae in Europe is driven by nosocomial spread. Nat Microbiol 2019;4:1919–29. https://doi.org/10.1038/s41564-019-0492-8.
GCF_900513285.1	EuSCAPE_IT076	Italy	Blood	2014	Homo sapiens	Susceptible	David S, Reuter S, Harris SR, Glasner C, Feltwell T, Argimon S, et al. Epidemic of carbapenem-resistant Klebsiella pneumoniae in Europe is driven by nosocomial spread. Nat Microbiol 2019;4:1919–29. https://doi.org/10.1038/s41564-019-0492-8.
GCF_900513465.1	EuSCAPE_IL047	Israel	Blood	2014	Homo sapiens	Unknown	David S, Reuter S, Harris SR, Glasner C, Feltwell T, Argimon S, et al. Epidemic of carbapenem-resistant Klebsiella pneumoniae in Europe is driven by nosocomial spread. Nat Microbiol 2019;4:1919–29. https://doi.org/10.1038/s41564-019-0492-8.
GCF_900513545.1	EuSCAPE_IL026	Israel	Lower Respiratory Tract Secrection	2013	Homo sapiens	Unknown	David S, Reuter S, Harris SR, Glasner C, Feltwell T, Argimon S, et al. Epidemic of carbapenem-resistant Klebsiella pneumoniae in Europe is driven by nosocomial spread. Nat Microbiol 2019;4:1919–29. https://doi.org/10.1038/s41564-019-0492-8.
GCF_900513845.1	EuSCAPE_ME003	Montenegro	Urinary catheter	2014	Homo sapiens	Unknown	David S, Reuter S, Harris SR, Glasner C, Feltwell T, Argimon S, et al. Epidemic of carbapenem-resistant Klebsiella pneumoniae in Europe is driven by nosocomial spread. Nat Microbiol 2019;4:1919–29. https://doi.org/10.1038/s41564-019-0492-8.
GCF_900514785.1	EuSCAPE_IT113	Italy	Blood	2013	Homo sapiens	Susceptible	David S, Reuter S, Harris SR, Glasner C, Feltwell T, Argimon S, et al. Epidemic of carbapenem-resistant Klebsiella pneumoniae in Europe is driven by nosocomial spread. Nat Microbiol 2019;4:1919–29. https://doi.org/10.1038/s41564-019-0492-8.
GCF_900515125.1	EuSCAPE_IT161	Italy	Blood	2013	Homo sapiens	Susceptible	David S, Reuter S, Harris SR, Glasner C, Feltwell T, Argimon S, et al. Epidemic of carbapenem-resistant Klebsiella pneumoniae in Europe is driven by nosocomial spread. Nat Microbiol 2019;4:1919–29. https://doi.org/10.1038/s41564-019-0492-8.
GCF_900515465.1	EuSCAPE_IT377	Italy	Urine	2013	Homo sapiens	Susceptible	David S, Reuter S, Harris SR, Glasner C, Feltwell T, Argimon S, et al. Epidemic of carbapenem-resistant Klebsiella pneumoniae in Europe is driven by nosocomial spread. Nat Microbiol 2019;4:1919–29. https://doi.org/10.1038/s41564-019-0492-8.
GCF_000219945.1	JH1	Not provided	Not provided	Not provided	Not provided	Susceptible (2 mg/L)	Comparative genomics of Klebsiella pneumoniae strains with different antibiotic resistance profiles. Kumar V, Sun P, Vamathevan J, Li Y, Ingraham K, Palmer L, Huang J, Brown JR. Antimicrob Agents Chemother. 2011 Sep;55(9):4267-76. doi: 10.1128/AAC.00052-11. Epub 2011 Jul 11.
GCF_900608135.1	kpneu033	Switzerland	Not provided	2016	Homo sapiens	Unknown	Single molecule sequencing shows an extensive structural diversity of Carbapenemase-producing enterobacteria (PRJEB28660)
GCF_900607685.1	kpneu015	Switzerland	Not provided	2016	Homo sapiens	Unknown	Single molecule sequencing shows an extensive structural diversity of Carbapenemase-producing enterobacteria (PRJEB28660)
GCF_900607435.1	kpneu006	Switzerland	Not provided	2016	Not provided	Unknown	Single molecule sequencing shows an extensive structural diversity of Carbapenemase-producing enterobacteria (PRJEB28660)
GCF_900516145.1	EuSCAPE_IT355	Italy	Urine	2013	Homo sapiens	Susceptible	David S, Reuter S, Harris SR, Glasner C, Feltwell T, Argimon S, et al. Epidemic of carbapenem-resistant Klebsiella pneumoniae in Europe is driven by nosocomial spread. Nat Microbiol 2019;4:1919–29. https://doi.org/10.1038/s41564-019-0492-8.
GCF_900515655.1	EuSCAPE_IT400	Italy	Urine	2013	Homo sapiens	Susceptible	David S, Reuter S, Harris SR, Glasner C, Feltwell T, Argimon S, et al. Epidemic of carbapenem-resistant Klebsiella pneumoniae in Europe is driven by nosocomial spread. Nat Microbiol 2019;4:1919–29. https://doi.org/10.1038/s41564-019-0492-8.
GCF_900515615.1	EuSCAPE_IT396	Italy	Urine	2013	Homo sapiens	Susceptible	David S, Reuter S, Harris SR, Glasner C, Feltwell T, Argimon S, et al. Epidemic of carbapenem-resistant Klebsiella pneumoniae in Europe is driven by nosocomial spread. Nat Microbiol 2019;4:1919–29. https://doi.org/10.1038/s41564-019-0492-8.
GCF_900515605.1	EuSCAPE_IT395	Italy	Urine	2014	Homo sapiens	Susceptible	David S, Reuter S, Harris SR, Glasner C, Feltwell T, Argimon S, et al. Epidemic of carbapenem-resistant Klebsiella pneumoniae in Europe is driven by nosocomial spread. Nat Microbiol 2019;4:1919–29. https://doi.org/10.1038/s41564-019-0492-8.
